# Supplementary material for: Valorization of Traditional Alcoholic Beverages: The Study of the Sicilian Amarena Wine during Bottle Aging
Source: Foods. 2022 Jul 20;11(14):2152. doi: 10.3390/foods11142152 (PMC9322394; doi:10.3390/foods11142152)
Supplement: Supplementary file 1 [file foods-11-02152-s001.zip]

Archive with 1 entries (1 files):
- foods-1813265-supplementary.pdf
